# Supplementary material for: Implementation status of postoperative rehabilitation for older patients with hip fracture in Kyoto City, Japan: A population-based study using medical and long-term care insurance claims data
Source: PLoS One. 2024 Sep 12;19(9):e0307889. doi: 10.1371/journal.pone.0307889 (PMC11392384; doi:10.1371/journal.pone.0307889)
Supplement: S1 Table — (XLSX) [file pone.0307889.s002.xlsx]

## Sheet: S1 Table
S1 Table. The list of definitions of the surgical procedures for hip fracture
Surgical procedures for hip fracture	Medical treatment codes
Open reduction and internal fixation of fracture (femoral)	K046-00
Open reduction of intra-articular fracture (hip)	K073-00
Arthroscopic reduction of intra-articular fracture (hip)	K073-02
Artificial femoral head replacement (hip)	K081-00
Artificial joint replacement (hip)	K082-00
