# Supplementary material for: Implementation status of postoperative rehabilitation for older patients with hip fracture in Kyoto City, Japan: A population-based study using medical and long-term care insurance claims data
Source: PLoS One. 2024 Sep 12;19(9):e0307889. doi: 10.1371/journal.pone.0307889 (PMC11392384; doi:10.1371/journal.pone.0307889)
Supplement: S2 Table — (XLSX) [file pone.0307889.s003.xlsx]

## Sheet: S2 Table
S2 Table. The list of definitions of rehabilitation in medical insurance
Name of medical procedure	Medical treatment codes
Home patient visiting rehabilitation guidance and management fee	C006-00
Cardiovascular disease rehabilitation fee	H000-00
Cerebrovascular diseases rehabilitation fee	H001-00
Disuse syndrome rehabilitation fee	H001-02
Locomotory rehabilitation fee	H002-00
Pulmonary rehabilitation fee	H003-00
additional fee for short-term intensive rehabilitation	H006-00
