# Supplementary material for: Implementation status of postoperative rehabilitation for older patients with hip fracture in Kyoto City, Japan: A population-based study using medical and long-term care insurance claims data
Source: PLoS One. 2024 Sep 12;19(9):e0307889. doi: 10.1371/journal.pone.0307889 (PMC11392384; doi:10.1371/journal.pone.0307889)
Supplement: S3 Table — (XLSX) [file pone.0307889.s004.xlsx]

## Sheet: S3 Table
S3 Table. The list of definitions of rehabilitaion in long-term care insurance
Service contents	Service codes
Home visit nursing care (delivered by Physical therapist, occupational therapist, and speech language hearing therapist)	1315xx, 331515, 331516, 351515, 351516, 6315xx
Home visit rehabilitation	14xxxx, 33161x, 3516xx, 64xxxx
Rehabilitation day care service	16xxxx, 3318xx, 3319xx, 3323xx, 3324xx, 3325xx, 3326xx, 3518xx, 66xxxx
Additional fee for short-term intensive rehabilitation at health care facilities	526252
Additional fee for short-term intensive rehabilitation for dementia at health care facilities	526253
