# Supplementary material for: Implementation status of postoperative rehabilitation for older patients with hip fracture in Kyoto City, Japan: A population-based study using medical and long-term care insurance claims data
Source: PLoS One. 2024 Sep 12;19(9):e0307889. doi: 10.1371/journal.pone.0307889 (PMC11392384; doi:10.1371/journal.pone.0307889)
Supplement: S4 Table — ICD-10: The International Statistical Classification of Diseases and Related Health Problems tenth Revision, SMON: Subacute Myelo-Optico-Neuropathy, †"Mechanically ventilated conditions" were identified by the medical treatment code. (XLSX) [file pone.0307889.s005.xlsx]

## Sheet: S4 Table
S4 Table. The list of definitions of comorbidities
Diseases	ICD-10 codes or medical treatment codes
Dementia	E51.2, F00, F01, F02, F03, F10.6, F10.7, G30, G31.0
Depression	F20.4, F31.3–F31.5, F32, F33, F34.1, F41.2, F43.2
Delirium	F05
Diseases specified by the Minister of Health, Labour and Welfare
End-stage malignant tumor	C00–C26, C30–C34, C37–C41, C43, C45–C58, C60–C76, C81–C85, C88, C90–C97 (disease name includes "end-stage")
Multiple sclerosis	G35
Myasthenia gravis	G70.0
SMON	G62.0 (disease name includes "SMON")
Amyotrophic lateral sclerosis	G12.2 (disease name includes "amyotrophic lateral sclerosis")
Spinocerebellar ataxia	G31.9 (disease name includes "spinocerebellar ataxia")
Huntington's disease	G10
Progressive muscular dystrophy	G71.0
Parkinson disease related disease
Parkinson disease	G20
Progressive supranuclear palsy	G23.1 (disease name includes "progressive supranuclear palsy")
Corticobasal degeneration	G23.8 (disease name includes "corticobasal degeneration")
Multiple system atrophy	G90.3, G23.2, G23.8 (disease name includes "olivopontocerebellar atrophy" regarding G23.8)
Prion disease	A81.0
Subacute sclerosing panencephalitis	A81.1
Lysosomal storage disease	E74.0, E75.0–E75.2, E75.5, E76.0–E76.2, E76.8, E77.0, E77.1
Adrenoleukodystrophy	E71.3 (disease name includes "adrenoleukodystrophy")
Spinal muscular atrophy	G12.0, G12.1, G12.2 (disease name includes "spinal muscular atrophy")
Spinobulbar muscular atrophy	G12.1 (disease name includes "spinobulbar muscular atrophy")
Chronic inflammatory demyelinating polyradiculoneuropathy	G61.8 (disease name includes "chronic inflammatory demyelinating polyradiculoneuropathy")
Acquired immunodeficiency syndrome	B20–B22, B24
Cervical spinal cord injury	S14.1
Mechanically ventilated conditions†	A307-00, C164-00, J026-03, J045-00, C107-00
ICD-10: The International Statistical Classification of Diseases and Related Health Problems tenth Revision, SMON: Subacute Myelo-Optico-Neuropathy
†"Mechanically ventilated conditions" was identified by the medical treatment code.
