# Supplementary material for: Implementation status of postoperative rehabilitation for older patients with hip fracture in Kyoto City, Japan: A population-based study using medical and long-term care insurance claims data
Source: PLoS One. 2024 Sep 12;19(9):e0307889. doi: 10.1371/journal.pone.0307889 (PMC11392384; doi:10.1371/journal.pone.0307889)
Supplement: S5 Table — (XLSX) [file pone.0307889.s006.xlsx]

## Sheet: S5 Table
S5 Table. The list of definitions of discharge support service
Name of medical procedure	Medical treatment codes
Discharge adjustment addition	A238-00
Hospitalization and discharge support addition	A246-00
Joint instruction fee at discharge	B004-00, B005-00
Long-term care support cooperation instruction fee	B005-01
Rehabilitation discharge instruction fee	B006-3
Predischarge visit instruction fee	B007-00
Post-discharge visit instruction fee	B007-02
Community cooperation medical treatment plan addition	B009-00
Rehabilitation plan provision fee	H003-03
