# Supplementary material for: Implementation status of postoperative rehabilitation for older patients with hip fracture in Kyoto City, Japan: A population-based study using medical and long-term care insurance claims data
Source: PLoS One. 2024 Sep 12;19(9):e0307889. doi: 10.1371/journal.pone.0307889 (PMC11392384; doi:10.1371/journal.pone.0307889)
Supplement: S6 Table — (XLSX) [file pone.0307889.s007.xlsx]

## Sheet: S6 Table
S6 Table. Status of continuing rehabilitation for six months after surgery, stratified by sex and age groups (n=8,108)
	Women (n=6,736)					Men (n=1,372)
	Continuing rehabilitation for six months after surgery					Continuing rehabilitation for six months after surgery
	Yes (n=1,388)		No (n=5,348)			Yes (n=367)		No (n=1,005)
Age groups, n (%)
75–84 years old	463	(19.6)	1901	(80.4)		197	(27.1)	530	(72.9)
85–94 years old	789	(21.5)	2878	(78.5)		154	(26.2)	433	(73.8)
95 years and older	136	(19.3)	569	(80.7)		16	(27.6)	42	(72.4)
